# Supplementary material for: S-Gene Target Failure as an Effective Tool for Tracking the Emergence of Dominant SARS-CoV-2 Variants in Switzerland and Liechtenstein, Including Alpha, Delta, and Omicron BA.1, BA.2, and BA.4/BA.5
Source: Microorganisms. 2024 Feb 3;12(2):321. doi: 10.3390/microorganisms12020321 (PMC10892681; doi:10.3390/microorganisms12020321)
Supplement: Supplementary file 1 [file microorganisms-12-00321-s001.zip]

Archive with 1 entries (1 files):
- microorganisms-2828707-supplementary.pdf
